# Supplementary material for: Intramolecular Versus Intermolecular Bonding in Drug Gemcitabine and Nucleobases: A Computational Study
Source: Molecules. 2025 Jun 25;30(13):2732. doi: 10.3390/molecules30132732 (PMC12251269; doi:10.3390/molecules30132732)
Supplement: Supplementary file 1 [file molecules-30-02732-s001.zip]

Archive with 1 entries (1 files):
- molecules-3701508-supplementary.pdf
